# Supplementary material for: The Use of Medical Hypnosis to Prevent and Treat Acute and Chronic Pain: A Systematic Review and Meta-Analysis
Source: J Clin Med. 2025 Jul 1;14(13):4661. doi: 10.3390/jcm14134661 (PMC12250368; doi:10.3390/jcm14134661)
Supplement: Supplementary file 1 [file jcm-14-04661-s001.zip]

Archive with 1 entries (1 files):
- jcm-3642545-supplementary.pdf
